# Supplementary material for: Survivin promotes a glycolytic switch in CD4+ T cells by suppressing the transcription of PFKFB3 in rheumatoid arthritis
Source: iScience. 2022 Nov 7;25(12):105526. doi: 10.1016/j.isci.2022.105526 (PMC9678772; doi:10.1016/j.isci.2022.105526)
Supplement: Table S2. Complete list of significantly enriched Gene Ontology biological processes (p < 0.001) regulated by TFs that co-localized with survivin ChIP-seq peaks, related to Figure 2 — Functional annotation was done in MetaScape. Coordinates for the Gene Ontology biological processes correspond to the x axis and y axis of the semantic map in Figure 2E [file mmc2.xlsx]

## Sheet: Blad1
Suppplementary Table S2 Complete list of significantly enriched Gene Ontology biological processes (p < 0.001) regulated by TFs that colocalized with survivin ChIP-seq peaks
Functional annotation was done in MetaScape. Coordinates for the Gene Ontology biological processes correspond to the x-axis and y-axis of the semantic map in Fig. 2E.
Area	TermID	Name	PlotX	PlotY	p-value
1	GO:0006473	"protein acetylation"	-1.382	5.485	5.47E-06
1	GO:0018394	"peptidyl-lysine acetylation"	-1.382	5.485	8.28E-06
1	GO:0007267	"cell-cell signaling"	-3.827	6.394	3.79E-05
1	GO:0006475	"internal protein amino acid acetylation"	-1.382	5.485	7.19E-05
1	GO:0016573	"histone acetylation"	-1.382	5.485	7.19E-05
1	GO:0018393	"internal peptidyl-lysine acetylation"	-1.382	5.485	7.19E-05
2	GO:0009719	"response to endogenous stimulus"	3.3	5.82	7.53E-10
2	GO:1901700	"response to oxygen-containing compound"	4.101	4.683	7.19E-09
2	GO:0009725	"response to hormone"	4.381	4.435	3.46E-08
2	GO:0071495	"cellular response to endogenous stimulus"	4.381	4.435	5.04E-08
2	GO:0033993	"response to lipid"	4.281	4.312	5.58E-08
2	GO:0014070	"response to organic cyclic compound"	4.288	4.461	1.83E-07
2	GO:0034599	"cellular response to oxidative stress"	3.565	4.555	2.41E-07
2	GO:1901701	"cellular response to oxygen-containing compound"	3.809	4.644	5.75E-07
2	GO:0032870	"cellular response to hormone stimulus"	4.381	4.435	1.55E-06
2	GO:0062197	"cellular response to chemical stress"	3.565	4.637	3.21E-06
2	GO:0071407	"cellular response to organic cyclic compound"	3.925	4.5	3.94E-06
2	GO:0070301	"cellular response to hydrogen peroxide"	3.565	4.555	1.08E-05
2	GO:0070848	"response to growth factor"	4.465	4.218	1.74E-05
2	GO:0009628	"response to abiotic stimulus"	3.141	5.992	1.92E-05
2	GO:0034097	"response to cytokine"	4.319	4.37	2.86E-05
2	GO:0071345	"cellular response to cytokine stimulus"	3.891	4.588	2.92E-05
2	GO:0048545	"response to steroid hormone"	4.381	4.435	3.17E-05
2	GO:0042542	"response to hydrogen peroxide"	3.565	4.555	3.86E-05
2	GO:0000302	"response to reactive oxygen species"	3.565	4.555	5.17E-05
2	GO:0010035	"response to inorganic substance"	4.524	4.609	5.32E-05
2	GO:0071396	"cellular response to lipid"	3.993	4.465	6.73E-05
2	GO:0034614	"cellular response to reactive oxygen species"	3.565	4.555	6.77E-05
2	GO:0010243	"response to organonitrogen compound"	4.557	4.278	8.21E-05
2	GO:0071363	"cellular response to growth factor stimulus"	3.938	4.404	9.76E-05
3	GO:0010817	"regulation of hormone levels"	-1.688	1.426	6.59E-07
3	GO:0042445	"hormone metabolic process"	-1.71	2.048	1.10E-05
5	GO:0051270	"regulation of cellular component movement"	4.101	1.013	5.36E-05
5	GO:0060341	"regulation of cellular localization"	3.996	1.052	8.01E-05
6	GO:0080134	"regulation of response to stress"	6.89	-0.048	6.56E-06
6	GO:2000273	"positive regulation of signaling receptor activity"	6.185	-0.499	9.86E-06
7	GO:2000026	"regulation of multicellular organismal development"	5.601	-4.497	2.55E-11
7	GO:1903706	"regulation of hemopoiesis"	5.302	-4.67	5.96E-10
7	GO:0045637	"regulation of myeloid cell differentiation"	5.345	-4.566	1.72E-09
7	GO:0045597	"positive regulation of cell differentiation"	4.554	-4.159	1.87E-09
7	GO:0045646	"regulation of erythrocyte differentiation"	5.345	-4.566	2.51E-08
7	GO:0045639	"positive regulation of myeloid cell differentiation"	5.345	-4.566	4.04E-07
7	GO:0051241	"negative regulation of multicellular organismal process"	4.327	-4.684	5.45E-07
7	GO:0002761	"regulation of myeloid leukocyte differentiation"	5.345	-4.566	6.30E-06
7	GO:0045596	"negative regulation of cell differentiation"	4.554	-4.159	9.30E-06
7	GO:0045648	"positive regulation of erythrocyte differentiation"	5.345	-4.566	1.10E-05
7	GO:0010564	"regulation of cell cycle process"	4.749	-4.717	1.13E-05
7	GO:1902105	"regulation of leukocyte differentiation"	5.345	-4.566	2.59E-05
7	GO:0007346	"regulation of mitotic cell cycle"	4.749	-4.717	4.14E-05
8	GO:0045899	"positive regulation of RNA polymerase II transcription preinitiation complex assembly"	0.739	-5.851	7.04E-05
9	GO:0030097	"hemopoiesis"	-6.331	-2.491	5.84E-12
9	GO:0048534	"hematopoietic or lymphoid organ development"	-6.331	-2.491	5.91E-12
9	GO:0030099	"myeloid cell differentiation"	-6.331	-2.491	2.64E-10
9	GO:0009790	"embryo development"	-5.925	-3.304	3.98E-09
9	GO:0002521	"leukocyte differentiation"	-6.331	-2.491	4.60E-09
9	GO:0030218	"erythrocyte differentiation"	-6.331	-2.491	7.65E-09
9	GO:0034101	"erythrocyte homeostasis"	-6.331	-2.491	7.65E-09
9	GO:0002262	"myeloid cell homeostasis"	-6.331	-2.491	3.46E-08
9	GO:0048568	"embryonic organ development"	-6.587	-2.895	5.65E-08
9	GO:0022008	"neurogenesis"	-6.145	-3.416	1.78E-07
9	GO:0048598	"embryonic morphogenesis"	-6.587	-2.895	2.19E-07
9	GO:0048589	"developmental growth"	-5.121	-4.752	2.23E-07
9	GO:0030855	"epithelial cell differentiation"	-5.89	-4.367	3.56E-07
9	GO:0002573	"myeloid leukocyte differentiation"	-6.331	-2.491	4.30E-07
9	GO:0060429	"epithelium development"	-5.973	-4.331	7.78E-07
9	GO:0001701	"in utero embryonic development"	-6.587	-2.895	8.18E-07
9	GO:0030182	"neuron differentiation"	-6.085	-3.482	1.72E-06
9	GO:0007423	"sensory organ development"	-6.436	-2.997	1.74E-06
9	GO:0007417	"central nervous system development"	-6.188	-3.261	2.12E-06
9	GO:0035295	"tube development"	-5.963	-3.166	2.37E-06
9	GO:0030183	"B cell differentiation"	-6.331	-2.491	2.84E-06
9	GO:1903131	"mononuclear cell differentiation"	-6.331	-2.491	2.86E-06
9	GO:0048699	"generation of neurons"	-6.085	-3.482	3.05E-06
9	GO:0043009	"chordate embryonic development"	-6.587	-2.895	4.14E-06
9	GO:0009792	"embryo development ending in birth or egg hatching"	-6.587	-2.895	5.00E-06
9	GO:0061061	"muscle structure development"	-5.315	-4.195	1.25E-05
9	GO:0030098	"lymphocyte differentiation"	-6.331	-2.491	1.36E-05
9	GO:0048729	"tissue morphogenesis"	-6.144	-4.367	1.79E-05
9	GO:0002009	"morphogenesis of an epithelium"	-5.89	-4.367	1.87E-05
9	GO:0048646	"anatomical structure formation involved in morphogenesis"	-6.106	-4.142	3.10E-05
9	GO:0016049	"cell growth"	-5.121	-4.752	6.31E-05
9	GO:0009913	"epidermal cell differentiation"	-5.899	-4.653	9.79E-05
10	GO:0002520	"immune system development"	-6.142	-2.49	8.44E-13
10	GO:0042127	"regulation of cell population proliferation"	-7.992	1.801	4.91E-12
10	GO:0042113	"B cell activation"	-6.226	0.36	6.48E-06
10	GO:0045321	"leukocyte activation"	-6.226	0.36	1.19E-05
10	GO:0046649	"lymphocyte activation"	-6.226	0.36	2.66E-05
10	GO:0016445	"somatic diversification of immunoglobulins"	-5.494	-1.318	9.39E-05
10	GO:0016447	"somatic recombination of immunoglobulin gene segments"	-5.494	-1.318	9.39E-05
11	GO:0046903	"secretion"	-5.449	4.414	2.91E-07
11	GO:0032940	"secretion by cell"	-5.506	4.611	2.12E-06
11	GO:0140352	"export from cell"	-5.486	4.279	2.12E-06
11	GO:0023061	"signal release"	-5.506	4.611	4.63E-05
